# Supplementary material for: Effects of Axonal Demyelination, Inflammatory Cytokines and Divalent Cation Chelators on Thalamic HCN Channels and Oscillatory Bursting
Source: Int J Mol Sci. 2022 Jun 3;23(11):6285. doi: 10.3390/ijms23116285 (PMC9181513; doi:10.3390/ijms23116285)
Supplement: Supplementary file 1 [file ijms-23-06285-s001.zip]

Archive with 1 entries (1 files):
- ijms-1724156-supplementary.pdf
